# Supplementary material for: Light-Inducible Spatio-Temporal Control of TLR4 and NF-κB-Gluc Reporter in Human Pancreatic Cell Line
Source: Int J Mol Sci. 2021 Aug 26;22(17):9232. doi: 10.3390/ijms22179232 (PMC8431472; doi:10.3390/ijms22179232)
Supplement: Supplementary file 1 [file ijms-22-09232-s001.zip]

Archive with 1 entries (1 files):
- ijms-1317073-supplementary.pdf
